# Supplementary material for: An update on the distribution of Glossina (tsetse flies) at the wildlife-human-livestock interface of Akagera National Park, Rwanda
Source: Parasit Vectors. 2021 Jun 2;14:294. doi: 10.1186/s13071-021-04786-3 (PMC8173956; doi:10.1186/s13071-021-04786-3)
Supplement: Supplementary file 2 — Additional file 2: Summarized data set for seasonal variation maps. [file 13071_2021_4786_MOESM2_ESM.xlsx]

## Sheet: Sheet1
Area	Disrtict	Sector	Ecosystem	Site_ID	Locality	Longitude	Latitude	Total_fly_catch_Dry	ADP_Dry	Total_fly_catch_Wet	ADP_wet	Pallidipes_Dry	Pallidipes_Wet	Morsitans_centralis_Dry	Morsitans_centralis_Wet
Akagera N.P.	Not applicable	Not applicable	Swampy (Lakeshore)	ANP1	Shakani	30.7381	-1.87548	1576	43.7778	3295	91.5278	1147	2467	429	828
Akagera N.P.	Not applicable	Not applicable	Swampy (Lakeshore)	ANP2	Murambi	30.7407	-1.78511	1092	30.3333	3909	108.583	884	3177	208	732
Akagera N.P.	Not applicable	Not applicable	Swampy (Lakeshore)	ANP3	Nyampeki	30.7312	-1.7134	1017	28.25	6686	185.722	732	4702	285	1984
Akagera N.P.	Not applicable	Not applicable	Savannah	ANP4	Buhira	30.7196	-1.6201	116	3.22222	512	14.2222	93	302	23	210
Akagera N.P.	Not applicable	Not applicable	Swampy (Lakeshore)	ANP5	Gishanju	30.7247	-1.56752	861	23.9167	1468	40.7778	578	988	283	480
Akagera N.P.	Not applicable	Not applicable	Savannah	ANP6	Kabaya	30.6804	-1.52564	270	7.5	379	10.5278	208	222	62	157
Akagera N.P.	Not applicable	Not applicable	Mountain	ANP7	Rwisirabo	30.7167	-1.77312	389	10.8056	863	23.9722	263	587	126	276
Akagera N.P.	Not applicable	Not applicable	Mountain	ANP8	Kitabire	30.6631	-1.65014	187	5.19444	682	18.9444	124	484	63	198
Akagera N.P.	Not applicable	Not applicable	Mountain	ANP9	Nyamatete	30.6248	-1.5328	591	16.4167	1917	53.25	427	1316	164	601
Akagera N.P.	Not applicable	Not applicable	Mountain	ANP10	Reception	30.7034	-1.87925	440	12.2222	2235	62.0833	323	1573	117	662
Akagera N.P.	Not applicable	Not applicable	Savannah	ANP11	Rwimbogo	30.6356	-1.45985	57	1.58333	91	2.52778	51	71	6	20
Akagera N.P.	Not applicable	Not applicable	Savannah	ANP12	Nyungwe	30.6025	-1.4117	151	4.19444	235	6.52778	107	177	44	58
Interface	Nyagatare	Karangazi	Not applicable	N01	Akayange	30.5483	-1.35007	948	26.3333	3189	88.5833	704	2603	244	586
Interface	Nyagatare	Karangazi	Not applicable	N02	Akayange	30.5497	-1.38838	183	5.08333	3113	86.4722	128	2407	55	706
Interface	Nyagatare	Karangazi	Not applicable	N03	Nyamirama	30.5356	-1.45356	118	3.27778	479	13.3056	93	339	25	140
Interface	Nyagatare	Karangazi	Not applicable	N04	Akayange	30.5087	-1.34522	0	0	0	0	0	0	0	0
Interface	Nyagatare	Karangazi	Not applicable	N05	Akayange	30.5008	-1.39895	0	0	0	0	0	0	0	0
Interface	Nyagatare	Karangazi	Not applicable	N06	Nyamirama	30.4867	-1.47073	0	0	14	0.388889	0	13	0	1
Interface	Nyagatare	Karangazi	Not applicable	N07	Karushuga	30.5401	-1.29857	0	0	0	0	0	0	0	0
Interface	Nyagatare	Matimba	Not applicable	N08	Karushuga	30.5338	-1.25397	0	0	9	0.25	0	0	9	0
Interface	Nyagatare	Matimba	Not applicable	N09	Cyamunyana	30.4999	-1.20952	0	0	0	0	0	0	0	0
Interface	Nyagatare	Matimba	Not applicable	N10	Bwera	30.4663	-1.15971	0	0	0	0	0	0	0	0
Interface	Gatsibo	Rwimbogo	Not applicable	G01	Gikobwa	30.5651	-1.49495	0	0	70	1.94444	0	68	0	2
Interface	Gatsibo	Rwimbogo	Not applicable	G02	Gikobwa	30.5942	-1.5504	0	0	15	0.416667	0	13	0	2
Interface	Gatsibo	Rwimbogo	Not applicable	G03	Mucucu I	30.6161	-1.59015	7	0.194444	75	2.08333	7	64	0	11
Interface	Gatsibo	Rwimbogo	Not applicable	G04	Gikobwa	30.5546	-1.53268	2	0.0555556	9	0.25	2	9	0	0
Interface	Gatsibo	Rwimbogo	Not applicable	G05	Gikobwa	30.565	-1.58968	0	0	0	0	0	0	0	0
Interface	Gatsibo	Rwimbogo	Not applicable	G06	Gikobwa	30.5506	-1.59329	0	0	0	0	0	0	0	0
Interface	Gatsibo	Kabarore	Not applicable	G07	Nyarukiri	30.4583	-1.58782	0	0	0	0	0	0	0	0
Interface	Kayonza	Murundi	Not applicable	MUR01	Mucucu II	30.6293	-1.62311	22	0.611111	26	0.722222	16	25	6	1
Interface	Kayonza	Murundi	Not applicable	MUR02	Mucucu II	30.577	-1.64358	0	0	0	0	0	0	0	0
Interface	Kayonza	Murundi	Not applicable	MUR03	Mucucu II	30.6417	-1.6561	7	0.194444	11	0.305556	7	9	0	2
Interface	Kayonza	Murundi	Not applicable	MUR04	Mucucu II	30.5764	-1.69437	0	0	0	0	0	0	0	0
Interface	Kayonza	Murundi	Not applicable	MUR05	Buhabwa	30.5273	-1.68715	0	0	0	0	0	0	0	0
Interface	Kayonza	Gahini	Not applicable	GAH01	Kirimbari	30.6177	-1.69238	11	0.305556	82	2.27778	11	72	0	10
Interface	Kayonza	Gahini	Not applicable	GAH02	Kirimbari	30.6064	-1.75549	0	0	0	0	0	0	0	0
Interface	Kayonza	Gahini	Not applicable	GAH03	Kirimbari	30.6364	-1.73071	23	0.638889	31	0.861111	23	28	0	3
Interface	Kayonza	Gahini	Not applicable	GAH04	Kirimbari	30.6289	-1.82156	0	0	0	0	0	0	0	0
Interface	Kayonza	Gahini	Not applicable	GAH05	Mugiprefe	30.5323	-1.73239	0	0	0	0	0	0	0	0
Interface	Kayonza	Mwili	Not applicable	MW01	Kageyo	30.66	-1.78054	27	0.75	64	1.77778	21	49	6	15
Interface	Kayonza	Mwili	Not applicable	MW02	Kageyo	30.6231	-1.87294	0	0	0	0	0	0	0	0
Interface	Kayonza	Mwili	Not applicable	MW03	Bikoki	30.662	-1.84407	30	0.833333	288	8	28	211	2	77
Interface	Kayonza	Mwili	Not applicable	MW04	Bikoki	30.6411	-1.93449	0	0	0	0	0	0	0	0
Interface	Kayonza	Mwili	Not applicable	MW05	Kageyo	30.6762	-1.8967	14	0.388889	936	26	11	649	3	287
Interface	Kayonza	Mwili	Not applicable	MW06	Kageyo	30.6824	-1.94344	5	0.138889	161	4.47222	5	124	0	37
Interface	Kayonza	Ndego	Not applicable	ND01	Kiyovu	30.7034	-1.97903	34	0.944444	119	3.30556	31	87	3	32
Interface	Kayonza	Ndego	Not applicable	ND02	Kiyovu	30.7333	-1.99718	0	0	0	0	0	0	0	0
Interface	Kayonza	Ndego	Not applicable	ND03	Kiyovu	30.7424	-1.9631	41	1.13889	265	7.36111	29	163	12	102
Interface	Kayonza	Ndego	Not applicable	ND04	Nasho	30.7686	-1.97117	0	0	0	0	0	0	0	0
Interface	Kayonza	Ndego	Not applicable	ND05	Kwisi	30.7662	-1.93685	0	0	19	0.527778	0	17	0	2
Interface	Kayonza	Ndego	Not applicable	ND06	Nasho	30.7983	-1.94001	0	0	0	0	0	0	0	0
Interface	Kayonza	Ndego	Not applicable	ND07	Kwisi	30.7854	-1.91589	0	0	7	0.194444	0	6	0	1
Interface	Kayonza	Ndego	Not applicable	ND08	Nasho	30.7792	-2.01023	0	0	0	0	0	0	0	0
Interface	Kayonza	Ndego	Not applicable	ND09	Kuwisi	30.8016	-1.90275	2	0.0555556	41	1.13889	2	39	0	2
Interface	Kayonza	Ndego	Not applicable	ND10	Nasho	30.8054	-1.97521	0	0	0	0	0	0	0	0
								8221		31295
